# Supplementary material for: Population size interacts with reproductive longevity to shape the germline mutation rate
Source: Proc Natl Acad Sci U S A. 2025 May 20;122(21):e2423311122. doi: 10.1073/pnas.2423311122 (PMC12130860; doi:10.1073/pnas.2423311122)
Supplement: Supplementary file 2 — Dataset S01 (XLSX) [file pnas.2423311122.sd01.xlsx]

## Sheet: Sheet1
Dataset S1: Regression results of log(mu_E), log(mu_S + mu_O) and log(total mutation rate) vs log(generation time) with different permutations of Aye aye and Baboon dataset, and likelihood-inferred vs constant mu_S/(mu_S+mu_O)
source of aye aye and baboon dataset	source of mu_S/(mu_S+mu_O)	model	lambda	intercept	intercept.p	slope	slope.p
Aye aye (Wang 2024), Baboon (Wang 2024)	likelihood estimate	log(mu_E) ~ log(generation_time)	1.02427	-8.70359	9.84853e-07	0.265553	0.61656
		log(mu_S + mu_O) ~ log(generation_time)	0.952596	-8.87332	5.24453e-10	-0.399197	0.0343018
		log(mu_generation) ~ log(generation_time)	1.0453	-8.44992	2.35957e-08	0.309565	0.276618
Aye aye (Wang 2024), Baboon (Wu 2020)	likelihood estimate	log(mu_E) ~ log(generation_time)	1.0256	-8.69899	9.58891e-07	0.252954	0.631229
		log(mu_S + mu_O) ~ log(generation_time)	0	-8.87147	1.3843e-09	-0.470165	0.0223228
		log(mu_generation) ~ log(generation_time)	1.04707	-8.43825	3.21507e-08	0.281163	0.340702
Aye aye (Versoza 2024), Baboon (Wang 2024)	likelihood estimate	log(mu_E) ~ log(generation_time)	0.983712	-8.63087	1.42986e-07	0.28256	0.465759
		log(mu_S + mu_O) ~ log(generation_time)	0	-8.90114	1.26095e-11	-0.424673	0.000944079
		log(mu_generation) ~ log(generation_time)	1.04633	-8.45246	2.66678e-08	0.307908	0.287672
Aye aye (Versoza 2024), Baboon (Wu 2020)	likelihood estimate	log(mu_E) ~ log(generation_time)	0.987842	-8.6288	1.40447e-07	0.274461	0.476541
		log(mu_S + mu_O) ~ log(generation_time)	0	-8.91219	5.52607e-10	-0.447642	0.0149206
		log(mu_generation) ~ log(generation_time)	1.04805	-8.44047	3.596e-08	0.278925	0.352396
Aye aye (Wang 2024), Baboon (Wang 2024)	constant 0.75	log(mu_E) ~ log(generation_time)	0	-8.44259	5.46437e-11	0.195453	0.0620043
		log(mu_S + mu_O) ~ log(generation_time)	0	-8.89538	1.38752e-11	-0.395501	0.0014793
		log(mu_generation) ~ log(generation_time)	0.876773	-8.36097	2.41947e-10	0.334296	0.0330245
Aye aye excluded, Baboon (Wang 2024)	likelihood estimate	log(mu_E) ~ log(generation_time)	0	-8.42102	3.71107e-09	0.184721	0.114623
		log(mu_S + mu_O) ~ log(generation_time)	0	-8.92445	6.28147e-10	-0.411779	0.00227111
		log(mu_generation) ~ log(generation_time)	0.958708	-8.32815	7.53777e-09	0.320792	0.0471545
Aye aye excluded, Baboon (Wu 2020)	likelihood estimate	log(mu_E) ~ log(generation_time)	0.186485	-8.42803	5.65985e-09	0.194633	0.135007
		log(mu_S + mu_O) ~ log(generation_time)	0	-8.9423	1.86212e-08	-0.430989	0.0288786
		log(mu_generation) ~ log(generation_time)	1.09085	-8.30412	2.2315e-09	0.296699	0.0260496
Aye aye excluded, Baboon (Wang 2024)	constant 0.75	log(mu_E) ~ log(generation_time)	0	-8.42703	2.98797e-09	0.186843	0.100079
		log(mu_S + mu_O) ~ log(generation_time)	0.311937	-8.90806	1.45479e-09	-0.374944	0.00868674
		log(mu_generation) ~ log(generation_time)	0.881436	-8.32649	7.26034e-09	0.325848	0.0439178
