# Supplementary material for: Population size interacts with reproductive longevity to shape the germline mutation rate
Source: Proc Natl Acad Sci U S A. 2025 May 20;122(21):e2423311122. doi: 10.1073/pnas.2423311122 (PMC12130860; doi:10.1073/pnas.2423311122)
Supplement: Supplementary file 3 — Dataset S02 (XLSX) [file pnas.2423311122.sd02.xlsx]

## Sheet: Sheet1
Dataset S2: Poisson regression for individual species using likelihood inferred mu_S/(mu_S + mu_O)
Species	intercept	p_val_intercept	lower_intercept	upper_intercept	slope	p_val_slope	lower_slope	upper_slope
Human	6.60333e-09	0	6.41938e-09	6.78728e-09	3.6315e-10	0	3.53044e-10	3.73257e-10
Baboon	5.13963e-09	6.47518e-17	3.93412e-09	6.34513e-09	3.1456e-10	0.000276323	1.45024e-10	4.84097e-10
Aye_aye	2.18858e-10	0.862437	-2.25674e-09	2.69446e-09	1.27275e-09	1.33009e-25	1.03424e-09	1.51125e-09
Rhesus_macaque	3.78481e-09	3.28724e-28	3.11127e-09	4.45835e-09	4.69551e-10	1.73682e-21	3.72878e-10	5.66225e-10
Mouse	4.07904e-09	2.29774e-73	3.63778e-09	4.5203e-09	1.51212e-09	0.0057483	4.39018e-10	2.58523e-09
Owl_monkey	4.6139e-09	2.33127e-07	2.86502e-09	6.36278e-09	6.27465e-10	6.0479e-05	3.20851e-10	9.34079e-10
Chimpanzee	1.06849e-08	1.38445e-08	6.99489e-09	1.4375e-08	3.40527e-10	0.247197	-2.36236e-10	9.17291e-10
Cat	5.70194e-09	4.54421e-08	3.65822e-09	7.74565e-09	6.36515e-10	0.00748943	1.70014e-10	1.10302e-09
Aye_aye (Versoza)	5.83187e-10	0.579682	-1.4806e-09	2.64697e-09	8.48234e-10	3.90514e-19	6.62263e-10	1.0342e-09
Baboon (Wu)	4.5879e-09	3.48378e-09	3.06562e-09	6.11018e-09	1.80626e-10	0.192082	-9.07694e-11	4.52021e-10
