# Supplementary material for: Population size interacts with reproductive longevity to shape the germline mutation rate
Source: Proc Natl Acad Sci U S A. 2025 May 20;122(21):e2423311122. doi: 10.1073/pnas.2423311122 (PMC12130860; doi:10.1073/pnas.2423311122)
Supplement: Supplementary file 4 — Dataset S03 (XLSX) [file pnas.2423311122.sd03.xlsx]

## Sheet: Sheet1
Dataset S3: Poisson regression for individual species using constant 3:1 mu_S/(mu_S + mu_O)
Species	intercept	p_val_intercept	lower_intercept	upper_intercept	slope	p_val_slope	lower_slope	upper_slope
Human	6.57238e-09	0	6.38768e-09	6.75708e-09	3.67457e-10	0	3.57232e-10	3.77682e-10
Baboon	5.27989e-09	1.79201e-16	4.02329e-09	6.53649e-09	3.25507e-10	0.00113349	1.29513e-10	5.21501e-10
Aye_aye	4.1505e-09	0.00256158	1.45325e-09	6.84775e-09	7.97773e-10	1.41734e-13	5.86323e-10	1.00922e-09
Rhesus_macaque	3.72948e-09	6.58304e-26	3.03502e-09	4.42394e-09	5.02758e-10	8.58328e-21	3.97394e-10	6.08122e-10
Mouse	4.07904e-09	2.29774e-73	3.63778e-09	4.5203e-09	1.51212e-09	0.0057483	4.39018e-10	2.58523e-09
Owl_monkey	4.69346e-09	1.2122e-06	2.79818e-09	6.58874e-09	6.1633e-10	0.00029802	2.82357e-10	9.50303e-10
Chimpanzee	1.04638e-08	2.38287e-08	6.7895e-09	1.41382e-08	4.43782e-10	0.199138	-2.33624e-10	1.12119e-09
Cat	5.31131e-09	1.32557e-05	2.92142e-09	7.7012e-09	8.18987e-10	0.0106238	1.90694e-10	1.44728e-09
Aye_aye (Versoza)	2.94209e-10	0.799196	-1.97256e-09	2.56098e-09	8.83572e-10	2.32008e-17	6.79271e-10	1.08787e-09
Baboon (Wu)	4.47041e-09	4.77334e-09	2.97391e-09	5.96691e-09	2.17677e-10	0.136885	-6.91411e-11	5.04495e-10
