# Supplementary material for: Population size interacts with reproductive longevity to shape the germline mutation rate
Source: Proc Natl Acad Sci U S A. 2025 May 20;122(21):e2423311122. doi: 10.1073/pnas.2423311122 (PMC12130860; doi:10.1073/pnas.2423311122)
Supplement: Supplementary file 5 — Dataset S04 (XLSX) [file pnas.2423311122.sd04.xlsx]

## Sheet: Sheet1
Dataset S4: Inferred mu_S/(mu_S + mu_O) vs literature values
species	likelihood inferred mu_S/(mu_S + mu_O)	ratio of paternally phased mutations from literature	pseudo r2 based inference of mu_S/(mu_S + mu_O)
Aye aye (Versoza)	NA	0.72973	0
Aye aye (Wang)	0.217	0.558	0
Aye aye (Wang, maternal age < 15 years old)	NA	NA	0
Baboon (Wang)	1	0.801	1
Cat	0.998	0.75	1
Chimpanzee	0.945	0.814	0.64
Human	0.784	0.804	0.807
Macaque	0.868	0.763	0.955
Mouse	1	0.734	NA
Owl monkey	1	0.676	1
Note: mouse result is missing from pseudo r2 based inference since the paternal and maternal are identical for offsprings, causing the mu_S/(mu_S+mu_O) to be unidentifiable. Aye aye versoza result is missing from the likelihood inference since the dataset did not contain enough phased mutations
