# Supplementary material for: Population size interacts with reproductive longevity to shape the germline mutation rate
Source: Proc Natl Acad Sci U S A. 2025 May 20;122(21):e2423311122. doi: 10.1073/pnas.2423311122 (PMC12130860; doi:10.1073/pnas.2423311122)
Supplement: Supplementary file 6 — Dataset S05 (XLSX) [file pnas.2423311122.sd05.xlsx]

## Sheet: Sheet1
Dataset S5: categorical regression results to test for batch effect between different datasets of the same species
Species (datasets)	intercept	dataset x interaction	slope	dataset x slope interaction	p_val_intercept	p_val_dataset x interaction	p_val_slope	p_val_dataset x slope interaction	p_val_anova
Human (Jonsson vs Wu)	6.60043e-09	-1.02474e-10	3.63676e-10	-4.19292e-11	0	0.932822	0	0.47735	0.138403
Macaque (Bergeron vs Wang)	3.7134e-09	7.45593e-11	4.7797e-10	-8.912e-12	0.0252575	0.964949	0.0155342	0.966138	0.999055
Aye aye (Versoza vs Wang)	5.83187e-10	-3.6432e-10	8.48234e-10	4.24512e-10	0.579682	0.824665	3.90514e-19	0.00594002	0.000167726
Baboon (Wang vs Wu)	5.13963e-09	-5.51728e-10	3.1456e-10	-1.33935e-10	6.47517e-17	0.577602	0.000276323	0.41202	0.0363705
