# Supplementary material for: Population size interacts with reproductive longevity to shape the germline mutation rate
Source: Proc Natl Acad Sci U S A. 2025 May 20;122(21):e2423311122. doi: 10.1073/pnas.2423311122 (PMC12130860; doi:10.1073/pnas.2423311122)
Supplement: Supplementary file 7 — Dataset S06 (XLSX) [file pnas.2423311122.sd06.xlsx]

## Sheet: Sheet1
Dataset S6: Regression results for figure 5
y	x	lambda	intercept	slope	intercept.p	slope.p
log(germline_mutation_rate_per_site_per_year))	log(Ne * generation_time (year))	0.917714	-4.68892	-0.707157	1.47e-14	5.46e-14
log(Ne)	log(generation_time)	0.944094	5.39197	-0.487426	0	4.88e-05
